# Supplementary material for: Co-Culturing Microalgae with Roseobacter Clade Bacteria as a Strategy for Vibrionaceae Control in Microalgae-Enriched Artemia
Source: Microorganisms. 2023 Nov 6;11(11):2715. doi: 10.3390/microorganisms11112715 (PMC10673095; doi:10.3390/microorganisms11112715)
Supplement: Supplementary file 1 [file microorganisms-11-02715-s001.zip]

Archive with 1 entries (1 files):
- microorganisms-2632337-supplementary.pdf
